# Supplementary material for: The Ash2l SDI Domain Is Required to Maintain the Stability and Binding of DPY30
Source: Cells. 2022 Apr 25;11(9):1450. doi: 10.3390/cells11091450 (PMC9103646; doi:10.3390/cells11091450)
Supplement: Supplementary file 1 [file cells-11-01450-s001.zip]

Archive with 1 entries (1 files):
- cells-1648149-supplementary.pdf
